# Supplementary material for: Role of the Vitamin D Receptor (VDR) in the Pathogenesis of Osteoporosis: A Genetic, Epigenetic and Molecular Pilot Study
Source: Genes (Basel). 2023 Feb 21;14(3):542. doi: 10.3390/genes14030542 (PMC10048253; doi:10.3390/genes14030542)
Supplement: Supplementary file 1 [file genes-14-00542-s001.zip]

Archive with 1 entries (1 files):
- genes-2221875-supplementary.pdf
